# Supplementary material for: Discovery of New 7-Propanamide Benzoxaborole as Potent Anti-SKOV3 Agent via 3D-QSAR Models
Source: Int J Mol Sci. 2026 Jan 2;27(1):472. doi: 10.3390/ijms27010472 (PMC12786075; doi:10.3390/ijms27010472)
Supplement: Supplementary file 1 [file ijms-27-00472-s001.zip]

Archive with 1 entries (1 files):
- ijms-4027348-supplementary.pdf
